# Supplementary material for: Targeting Telomere Biology in Acute Lymphoblastic Leukemia
Source: Int J Mol Sci. 2021 Jun 22;22(13):6653. doi: 10.3390/ijms22136653 (PMC8268026; doi:10.3390/ijms22136653)
Supplement: Supplementary file 1 [file ijms-22-06653-s001.zip]

Archive with 1 entries (1 files):
- ijms-1221425-supplementary.pdf
